# Supplementary material for: Sex steroid hormones and risk of breast cancer: a two-sample Mendelian randomization study
Source: Breast Cancer Res. 2022 Oct 8;24:66. doi: 10.1186/s13058-022-01553-9 (PMC9548139; doi:10.1186/s13058-022-01553-9)
Supplement: Supplementary file 1 — Additional file 1. S1. Exposure instruments to proxy hormone levels in the overall breast cancer incidence MR analysis. S2. The strength of the instruments for each hormone including the variance explained and the F statistic. S3. Hormone and breast cancer incidence associations using the alternative MR methods: MR Egger, weighted median, weighted mode and MR-RAPS. S4. MR intercept calculations to identify evidence of pleiotropy. S5. Genetic correlation results between hormones. S6. Exposure instruments to proxy hormone levels in the subtype specific MR analysis. S7. Exposure instruments to proxy hormone levels in the BRCA1 mutated TNBC MR analysis. S8. Power calculations for each hormone and overall and subtype specific BC analysis. [file 13058_2022_1553_MOESM1_ESM.xlsx]

## Sheet: S1-MR BC incidence SNPs
Exposure instruments to proxy hormone levels in the overall breast cancer incidence MR analysis
Hormone	P value threshold	SNP	Effect allele	Other allele	Beta	EAF	Chromosome	Position	N	SE	P value
DHEAS	5x10-08	rs117978821	C	T	-0.29735	0.030419	7	99107775	3358	0.047115	2.77x10-10
	5x10-08	rs2547231	A	C	0.143074	0.826999	19	48385057	3358	0.0211	1.20x10-11
	5x10-08	rs77533229	A	G	-0.42544	0.021888	2	43479638	3358	0.06046	1.97x10-12
E2	5x10-07	rs2414098	C	T	0.086529	0.637103	15	51537806	2607	0.016061	7.14x10-08
	5x10-07	rs77967071	T	C	0.163918	0.0695	5	63932163	2607	0.032537	4.71x10-07
ANDRO	5x10-07	rs77160012	T	C	-0.27472	0.064307	4	189298084	712	0.054128	4.95x10-07
ALDO	5x10-07	rs12513060	A	C	0.536132	0.071296	4	185576718	686	0.100374	1.26x10-07
CORT	5x10-07	rs58783203	T	TG	-0.05557	0.690878	6	160233488	3366	0.010294	6.74x10-08
PROG	5x10-08	rs72906582	A	G	0.318619	0.101244	18	45222771	1261	0.055131	7.50x10-09
	5x10-08	rs77032081	T	C	0.704529	0.017956	11	13363279	1261	0.124815	1.66x10-08
	5x10-08	rs79589801	T	C	0.808409	0.014341	1	211054061	1261	0.144331	2.13x10-08
OHP17	5x10-08	rs149717632	G	A	1.06586	0.010608	6	32548921	712	0.174684	1.73x10-09
TESTO	5x10-08	rs10152155	T	A	-0.02283	0.24623	15	75701554	154364	0.004138	3.44x10-08
	5x10-08	rs1038626	T	A	0.043925	0.20457	7	137797477	154364	0.00442	2.88x10-23
	5x10-08	rs10817260	T	C	-0.04132	0.18857	9	114828332	154364	0.004651	6.57x10-19
	5x10-08	rs10822145	T	C	0.027768	0.47723	10	64934548	154364	0.003568	7.09x10-15
	5x10-08	rs10851395	C	T	0.023595	0.47319	15	40718534	154364	0.003571	3.92x10-11
	5x10-08	rs10866828	T	C	0.023203	0.25521	8	23401534	154364	0.004117	1.74x10-08
	5x10-08	rs10882525	T	A	-0.02125	0.33542	10	96825332	154364	0.003764	1.64x10-08
	5x10-08	rs11127048	A	G	0.032941	0.37956	2	27752463	154364	0.003733	1.10x10-18
	5x10-08	rs11191421	G	C	-0.03362	0.23905	10	104623053	154364	0.004177	8.36x10-16
	5x10-08	rs11676745	C	G	0.020714	0.33893	2	43282963	154364	0.003775	4.09x10-08
	5x10-08	rs11683361	G	C	0.026344	0.19281	2	112380559	154364	0.00453	6.04x10-09
	5x10-08	rs1171616	T	G	0.044603	0.22968	10	61468589	154364	0.004238	6.83x10-26
	5x10-08	rs117327231	A	C	0.15229	0.023843	18	71916636	154364	0.011672	6.86x10-39
	5x10-08	rs11774829	A	T	0.043769	0.10283	8	105978368	154364	0.005932	1.61x10-13
	5x10-08	rs11892043	G	A	-0.02333	0.27134	2	24990082	154364	0.004006	5.77x10-09
	5x10-08	rs1214759	G	A	0.033824	0.31834	6	43352980	154364	0.003826	9.64x10-19
	5x10-08	rs12436785	C	T	0.024815	0.41832	14	98550490	154364	0.003612	6.41x10-12
	5x10-08	rs12641030	G	A	-0.02066	0.46639	4	57803505	154364	0.003579	7.80x10-09
	5x10-08	rs12658172	C	G	-0.04386	0.15604	5	124205385	154364	0.004978	1.26x10-18
	5x10-08	rs12683780	C	A	-0.02647	0.32904	9	16252807	154364	0.0039	1.15x10-11
	5x10-08	rs13153019	C	T	0.026174	0.25034	5	176782218	154364	0.004146	2.74x10-10
	5x10-08	rs138639505	T	C	0.051408	0.22837	6	119158229	154364	0.004253	1.25x10-33
	5x10-08	rs139643250	T	C	0.037241	0.078023	19	49517146	154364	0.006656	2.21x10-08
	5x10-08	rs144398248	G	A	-0.03689	0.097826	4	177614240	154364	0.006282	4.31x10-09
	5x10-08	rs1527575	G	A	0.022063	0.35555	7	156299271	154364	0.00373	3.32x10-09
	5x10-08	rs17185536	T	C	0.023207	0.24564	6	100620931	154364	0.004153	2.31x10-08
	5x10-08	rs17245822	C	A	0.022306	0.37488	13	73131694	154364	0.003718	1.98x10-09
	5x10-08	rs17558745	T	C	-0.02389	0.30968	1	218548521	154364	0.003878	7.25x10-10
	5x10-08	rs1800437	C	G	-0.02634	0.19264	19	46181392	154364	0.004513	5.34x10-09
	5x10-08	rs184265581	C	G	0.11667	0.012261	6	31900754	154364	0.016217	6.29x10-13
	5x10-08	rs1889236	T	C	-0.03424	0.22931	20	48905967	154364	0.004242	6.93x10-16
	5x10-08	rs1939769	G	A	-0.07485	0.068121	11	62914202	154364	0.007111	6.69x10-26
	5x10-08	rs2205697	A	G	0.020766	0.32175	1	168215575	154364	0.003807	4.90x10-08
	5x10-08	rs2250477	C	G	0.046355	0.24723	1	179274897	154364	0.004134	3.63x10-29
	5x10-08	rs2316974	A	G	-0.02479	0.25274	19	41986536	154364	0.004113	1.66x10-09
	5x10-08	rs2342307	G	A	-0.02817	0.38472	3	195942487	154364	0.003698	2.59x10-14
	5x10-08	rs246660	T	C	0.025552	0.22686	5	142424022	154364	0.004275	2.28x10-09
	5x10-08	rs2801885	G	A	-0.0275	0.26867	10	5048014	154364	0.004056	1.21x10-11
	5x10-08	rs28394055	T	C	-0.0392	0.47049	8	143996923	154364	0.003666	1.14x10-26
	5x10-08	rs28495024	C	G	-0.02988	0.12281	7	99016683	154364	0.005441	4.00x10-08
	5x10-08	rs34060476	G	A	0.043882	0.13675	7	73037956	154364	0.005186	2.66x10-17
	5x10-08	rs34269793	C	T	0.054481	0.053676	2	12555164	154364	0.007928	6.34x10-12
	5x10-08	rs34931250	T	C	-0.04507	0.060147	17	66879927	154364	0.007493	1.81x10-09
	5x10-08	rs36032941	A	C	-0.05394	0.29209	10	5062752	154364	0.003954	2.41x10-42
	5x10-08	rs3667	G	A	-0.02938	0.20651	6	32610934	154364	0.004804	9.59x10-10
	5x10-08	rs3933469	A	G	0.026521	0.26958	17	7499502	154364	0.004035	4.94x10-11
	5x10-08	rs41378347	A	G	-0.04067	0.11098	22	46636976	154364	0.005676	7.76x10-13
	5x10-08	rs4245930	A	G	-0.02575	0.36993	4	109038654	154364	0.003691	3.06x10-12
	5x10-08	rs45446698	G	T	-0.31324	0.037224	7	99332948	154364	0.009369	3.16x10-244
	5x10-08	rs462491	C	T	-0.02818	0.35935	11	72319520	154364	0.003717	3.43x10-14
	5x10-08	rs4804181	A	C	-0.03029	0.22199	19	12509536	154364	0.004336	2.83x10-12
	5x10-08	rs4818299	G	A	-0.03178	0.12535	21	18288889	154364	0.005452	5.62x10-09
	5x10-08	rs487624	A	C	-0.02081	0.43144	6	25879539	154364	0.003595	7.07x10-09
	5x10-08	rs56025532	C	T	-0.02337	0.48603	3	10529918	154364	0.003666	1.84x10-10
	5x10-08	rs56097005	T	G	0.025055	0.39243	2	20273927	154364	0.003679	9.77x10-12
	5x10-08	rs58072681	C	T	0.084644	0.072717	16	81590541	154364	0.006896	1.29x10-34
	5x10-08	rs58282071	G	A	-0.05594	0.046378	5	35267743	154364	0.008542	5.81x10-11
	5x10-08	rs58817627	A	T	-0.04375	0.13619	15	79836536	154364	0.005224	5.59x10-17
	5x10-08	rs590097	G	T	0.049524	0.34936	2	111934107	154364	0.003742	5.71x10-40
	5x10-08	rs59212677	T	C	0.077653	0.019155	1	41967340	154364	0.01369	1.41x10-08
	5x10-08	rs60423649	G	T	-0.02552	0.46124	4	69993670	154364	0.003578	9.89x10-13
	5x10-08	rs61237993	A	G	0.036533	0.12852	9	34130435	154364	0.005326	6.97x10-12
	5x10-08	rs61773392	T	G	-0.02755	0.19581	1	7895418	154364	0.004486	8.23x10-10
	5x10-08	rs62231822	T	C	-0.04931	0.097628	3	14423060	154364	0.006035	3.10x10-16
	5x10-08	rs629042	C	G	0.048103	0.3907	13	22318506	154364	0.003667	2.73x10-39
	5x10-08	rs6684361	C	T	0.063728	0.31254	1	101737743	154364	0.003866	5.26x10-61
	5x10-08	rs6788984	G	A	-0.03773	0.14234	3	41107173	154364	0.00514	2.14x10-13
	5x10-08	rs7183977	C	T	0.047927	0.35261	15	40377092	154364	0.003755	2.75x10-37
	5x10-08	rs7342537	G	A	0.083925	0.018781	14	21555063	154364	0.013183	1.94x10-10
	5x10-08	rs73767325	A	G	-0.02577	0.37011	5	76483059	154364	0.00369	2.91x10-12
	5x10-08	rs7552692	C	A	-0.02771	0.26431	1	113147897	154364	0.004046	7.47x10-12
	5x10-08	rs7575635	T	C	-0.03269	0.19206	2	43515427	154364	0.004529	5.32x10-13
	5x10-08	rs76021834	G	A	0.022472	0.29218	7	75607155	154364	0.003935	1.13x10-08
	5x10-08	rs7633673	A	G	-0.02163	0.4048	3	152084243	154364	0.003626	2.46x10-09
	5x10-08	rs76505784	C	T	-0.07096	0.033293	18	72023748	154364	0.010111	2.26x10-12
	5x10-08	rs784420	G	A	0.023958	0.29111	5	77987524	154364	0.003915	9.44x10-10
	5x10-08	rs78865787	G	A	-0.06307	0.034059	16	4156809	154364	0.009807	1.27x10-10
	5x10-08	rs8044524	A	G	-0.02234	0.39626	16	81603771	154364	0.003654	9.79x10-10
	5x10-08	rs8093038	C	T	-0.05029	0.10155	18	72036182	154364	0.005922	2.04x10-17
	5x10-08	rs8111359	T	C	-0.06321	0.093315	19	10471462	154364	0.00621	2.52x10-24
	5x10-08	rs850294	T	C	0.045723	0.11519	11	123437669	154364	0.005621	4.18x10-16
	5x10-08	rs9399469	A	T	0.025799	0.37623	6	144318529	154364	0.0037	3.10x10-12
	5x10-08	rs9687846	A	G	-0.0283	0.19885	5	55861894	154364	0.004499	3.17x10-10
	5x10-08	rs974801	G	A	0.022421	0.3658	4	106071064	154364	0.003699	1.35x10-09
	5x10-08	rs9850919	T	C	-0.02066	0.40793	3	169177924	154364	0.003633	1.31x10-08

## Sheet: S2-Instrument strength
Hormone	Sample size	MR Overall incidence instruments			MR Subtype incidence instruments			MR Survival instruments
		N SNP	Variance explained (%)	F statistic	N SNP	Variance explained (%)	F statistic	N SNP	Variance explained (%)	F statistic
Testosterone	154364	85	1.2	22.04	82	1.19	22.66	89	1.23	21.59
DHEAS	3358	3	0.52	5.9	3	0.52	5.9	3	0.52	5.9
E2	2607	2	0.64	8.4	2	0.64	8.4	2	0.64	8.4
ANDRO	711	1	0.44	3.1	1	0.44	3.1	1	0.44	3.1
ALDO	685	1	0.55	3.79	1	0.55	3.79	1	0.55	3.79
CORT	3361	1	0.37	12.48	1	0.37	12.48	1	0.37	12.48
PROG	1259	3	0.64	2.71	3	0.64	2.71	3	0.64	2.71
17OHP	712	1	0.11	0.78	2	0.22	0.77	2	0.22	0.77

## Sheet: S3-MR results alternative metho
Hormone	BC Type	MR Egger				Weighted median				Weighted mode
		OR	LCI	UCI	P value	OR	LCI	UCI	P value	OR	LCI	UCI	P value
Testosterone	Overall BC incidence	1.24	1.06	1.45	0.01	1.13	1.03	1.23	0.01	1.15	1.05	1.27	0.01
	ER+ BC incidence	1.35	1.13	1.61	1.33x10-3	1.21	1.09	1.35	3.41x10-4	1.27	1.15	1.4	1.22x10-5
	ER- BC incidence	1	0.81	1.23	0.99	0.94	0.81	1.1	0.45	0.99	0.84	1.17	0.9
	Luminal A incidence	1.26	1.05	1.51	0.02	1.21	1.09	1.34	4.79x10-4	1.2	1.07	1.35	1.96x10-3
	Luminal B incidence	1.21	0.9	1.63	0.21	1.22	0.97	1.54	0.09	1.28	1.02	1.6	0.03
	Luminal B HER2Neg incidence	1.39	1.11	1.75	0.01	1.31	1.1	1.55	2.18x10-3	1.31	1.07	1.61	0.01
	HER2 Enriched incidence	1.04	0.71	1.54	0.83	1.04	0.76	1.42	0.81	1.09	0.77	1.56	0.62
	Triple Negative incidence	0.92	0.72	1.17	0.49	0.93	0.76	1.13	0.45	0.87	0.7	1.08	0.2
	BRCA1/Triple Negative incidence	0.91	0.75	1.11	0.38	0.9	0.76	1.06	0.2	0.87	0.75	1.02	0.08
	Overall BC survival	0.89	0.71	1.12	0.34	0.96	0.78	1.17	0.68	0.88	0.71	1.1	0.27
	ER+ BC survival	0.88	0.63	1.22	0.45	0.95	0.7	1.28	0.72	0.98	0.68	1.4	0.9
	ER- BC survival	0.85	0.55	1.31	0.47	1.05	0.7	1.56	0.82	1.16	0.77	1.74	0.49
DHEAS	Overall BC incidence	1.09	0.77	1.55	0.72	0.96	0.89	1.04	0.36	0.95	0.86	1.04	0.38
	ER+ BC incidence	1.1	0.7	1.74	0.74	0.95	0.86	1.05	0.33	0.93	0.84	1.04	0.32
	ER- BC incidence	1.06	0.82	1.37	0.71	0.98	0.86	1.11	0.7	0.95	0.8	1.12	0.61
	Luminal A incidence	1.19	0.72	1.97	0.62	0.98	0.87	1.09	0.65	0.96	0.84	1.09	0.61
	Luminal B incidence	1.07	0.72	1.58	0.8	1.13	0.93	1.38	0.22	1.16	0.9	1.49	0.37
	Luminal B HER2Neg incidence	1.04	0.36	3.03	0.95	0.77	0.64	0.93	0.01	0.74	0.6	0.91	0.11
	HER2 Enriched incidence	0.96	0.54	1.71	0.92	1.12	0.83	1.5	0.45	1.11	0.78	1.58	0.64
	Triple Negative incidence	1.2	0.86	1.68	0.48	0.97	0.81	1.16	0.74	0.93	0.71	1.22	0.64
	BRCA1/Triple Negative incidence	1.11	0.85	1.43	0.58	0.93	0.81	1.07	0.31	0.88	0.71	1.09	0.38
	Overall BC survival	1.12	0.78	1.6	0.65	0.98	0.8	1.18	0.8	1	0.8	1.24	0.97
	ER+ BC survival	0.86	0.53	1.4	0.66	0.97	0.75	1.24	0.8	0.94	0.68	1.29	0.73
	ER- BC survival	1.62	0.7	3.74	0.46	0.94	0.61	1.46	0.79	1.02	0.63	1.64	0.94
E2	Overall BC incidence	NA				NA				NA
	ER+ BC incidence	NA				NA				NA
	ER- BC incidence	NA				NA				NA
	Luminal A incidence	NA				NA				NA
	Luminal B incidence	NA				NA				NA
	Luminal B HER2Neg incidence	NA				NA				NA
	HER2 Enriched incidence	NA				NA				NA
	Triple Negative incidence	NA				NA				NA
	BRCA1/Triple Negative incidence	NA				NA				NA
	Overall BC survival	NA				NA				NA
	ER+ BC survival	NA				NA				NA
	ER- BC survival	NA				NA				NA
PROG	Overall BC incidence	1.02	0.93	1.13	0.72	0.99	0.95	1.04	0.78	0.99	0.93	1.05	0.74
	ER+ BC incidence	1.02	0.91	1.15	0.78	0.99	0.94	1.06	0.86	0.99	0.92	1.06	0.75
	ER- BC incidence	0.95	0.55	1.67	0.9	0.97	0.86	1.09	0.63	0.97	0.83	1.13	0.71
	Luminal A incidence	1	0.88	1.14	0.99	0.99	0.93	1.05	0.67	0.98	0.91	1.06	0.7
	Luminal B incidence	1.03	0.77	1.36	0.89	1.02	0.89	1.17	0.78	1.01	0.87	1.18	0.87
	Luminal B HER2Neg incidence	1	0.78	1.28	0.98	1.07	0.96	1.2	0.24	1.07	0.94	1.23	0.4
	HER2 Enriched incidence	1.14	0.37	3.56	0.86	1.05	0.83	1.33	0.68	1.01	0.73	1.4	0.95
	Triple Negative incidence	0.97	0.63	1.5	0.92	0.85	0.75	0.98	0.02	0.84	0.71	1	0.19
	BRCA1/Triple Negative incidence	1.07	0.75	1.52	0.77	0.92	0.82	1.02	0.12	0.91	0.81	1.02	0.24
	Overall BC survival	1.24	0.95	1.61	0.35	1.13	0.99	1.28	0.08	1.11	0.95	1.3	0.31
	ER+ BC survival	1.39	0.97	1.98	0.32	1.2	1	1.45	0.05	1.23	0.97	1.55	0.22
	ER- BC survival	1.16	0.66	2.04	0.7	1.31	1	1.72	0.05	1.37	1	1.88	0.19
OHP17	Overall BC incidence	NA				NA				NA
	ER+ BC incidence	NA				NA				NA
	ER- BC incidence	NA				NA				NA
	Luminal A incidence	NA				NA				NA
	Luminal B incidence	NA				NA				NA
	Luminal B HER2Neg incidence	NA				NA				NA
	HER2 Enriched incidence	NA				NA				NA
	Triple Negative incidence	NA				NA				NA
	BRCA1/Triple Negative incidence	1	0.04	24.32	1	0.88	0.82	0.94	0.000154	0.88	0.81	0.94	0.07
	Overall BC survival	NA	NA	NA	NA	NA	NA	NA	NA	NA	NA	NA	NA
	ER+ BC survival	NA	NA	NA	NA	NA	NA	NA	NA	NA	NA	NA	NA
	ER- BC survival	NA	NA	NA	NA	NA	NA	NA	NA	NA	NA	NA	NA

## Sheet: S4-MR Egger intercept
Exposure	Outcome	N SNPs	OR of MR-Egger intercept	LCI	UCI	pval
Testosterone	Overall BC incidence	85	0.995	0.989	1.001	0.077
	ER+ BC incidence	85	0.994	0.987	1	0.063
	ER- BC incidence	85	0.998	0.99	1.006	0.594
	Luminal A	82	0.996	0.989	1.003	0.261
	Luminal B	82	0.996	0.985	1.008	0.521
	Luminal B HER2Neg	82	0.992	0.984	1.001	0.084
	HER2 Enriched	82	0.995	0.98	1.01	0.502
	Triple Neg	82	0.999	0.99	1.008	0.849
	BRCA1/Triple Neg	90	1.001	0.993	1.008	0.819
	Overall BC survival	89	1.004	0.995	1.012	0.412
	ER+ BC survival	89	1.005	0.993	1.017	0.443
	ER- BC survival	88	1.005	0.989	1.022	0.555
DHEAS	Overall BC incidence	3	0.975	0.9	1.056	0.644
	ER+ BC incidence	3	0.972	0.877	1.078	0.686
	ER- BC incidence	3	0.981	0.927	1.039	0.631
	Luminal A	3	0.955	0.851	1.071	0.573
	Luminal B	3	1.014	0.927	1.109	0.814
	Luminal B HER2Neg	3	0.949	0.744	1.212	0.748
	HER2 Enriched	3	1.052	0.924	1.198	0.581
	Triple Neg	3	0.951	0.882	1.026	0.418
	BRCA1/Triple Neg	3	0.964	0.91	1.022	0.436
	Overall BC survival	3	0.961	0.886	1.042	0.509
	ER+ BC survival	3	1.03	0.922	1.15	0.694
	ER- BC survival	3	0.845	0.702	1.018	0.327
PROG	Overall BC incidence	3	0.986	0.941	1.032	0.651
	ER+ BC incidence	3	0.989	0.936	1.046	0.77
	ER- BC incidence	3	1.009	0.786	1.296	0.954
	Luminal A	3	0.994	0.937	1.054	0.868
	Luminal B	3	1	0.879	1.137	0.996
	Luminal B HER2Neg	3	1.021	0.913	1.143	0.775
	HER2 Enriched	3	0.977	0.583	1.638	0.945
	Triple Neg	3	0.961	0.791	1.166	0.754
	BRCA1/Triple Neg	3	0.946	0.809	1.107	0.616
	Overall BC survival	3	0.962	0.853	1.085	0.643
	ER+ BC survival	3	0.911	0.773	1.073	0.464
	ER- BC survival	3	1.048	0.809	1.357	0.784

## Sheet: 5-MR BC subtype SNPs
Exposure instruments to proxy hormone levels in the subtype specific breast cancer incidence MR analysis
Hormone	P value threshold	SNP	Effect allele	Other allele	Beta	EAF	Chromosome	Position	N	SE	P value
DHEAS	5x10-08	rs117978821	C	T	-0.3	0.03	7	99107775	3358	0.047115	2.77x10-10
	5x10-08	rs2547231	A	C	0.14	0.83	19	48385057	3358	0.0211	1.20x10-11
	5x10-08	rs77533229	A	G	-0.43	0.02	2	43479638	3358	0.06046	1.97x10-12
E2	5x10-07	rs2414098	C	T	0.09	0.64	15	51537806	2607	0.016061	7.14x10-08
	5x10-07	rs77967071	T	C	0.16	0.07	5	63932163	2607	0.032537	4.71x10-07
ANDRO	5x10-07	rs77160012	T	C	-0.27	0.06	4	189298084	712	0.054128	4.95x10-07
ALDO	5x10-07	rs12513060	A	C	0.54	0.07	4	185576718	686	0.100374	1.26x10-07
CORT	5x10-07	rs58783203	T	TG	-0.06	0.69	6	160233488	3366	0.010294	6.74x10-08
PROG	5x10-08	rs72906582	A	G	0.32	0.1	18	45222771	1261	0.055131	7.50x10-09
	5x10-08	rs77032081	T	C	0.7	0.02	11	13363279	1261	0.124815	1.66x10-08
	5x10-08	rs79589801	T	C	0.81	0.01	1	211054061	1261	0.144331	2.13x10-08
OHP17	5x10-08	rs149717632	G	A	1.07	0.01	6	32548921	712	0.174684	1.73x10-09
	5x10-08	rs6937167	AT	A	1.03	0.01	6	32417794	712	0.170533	2.53x10-09
TESTO	5x10-08	rs10152155	T	A	-0.02	0.25	15	75701554	154364	0.004138	3.44x10-08
	5x10-08	rs1038626	T	A	0.04	0.2	7	137797477	154364	0.00442	2.88x10-23
	5x10-08	rs10817260	T	C	-0.04	0.19	9	114828332	154364	0.004651	6.57x10-19
	5x10-08	rs10822145	T	C	0.03	0.48	10	64934548	154364	0.003568	7.09x10-15
	5x10-08	rs10851395	C	T	0.02	0.47	15	40718534	154364	0.003571	3.92x10-11
	5x10-08	rs10866828	T	C	0.02	0.26	8	23401534	154364	0.004117	1.74x10-08
	5x10-08	rs10882525	T	A	-0.02	0.34	10	96825332	154364	0.003764	1.64x10-08
	5x10-08	rs11127048	A	G	0.03	0.38	2	27752463	154364	0.003733	1.10x10-18
	5x10-08	rs11191421	G	C	-0.03	0.24	10	104623053	154364	0.004177	8.36x10-16
	5x10-08	rs113328808	C	T	0.04	0.08	19	49512700	154364	0.006754	2.80x10-08
	5x10-08	rs11683361	G	C	0.03	0.19	2	112380559	154364	0.00453	6.04x10-09
	5x10-08	rs1171616	T	G	0.04	0.23	10	61468589	154364	0.004238	6.83x10-26
	5x10-08	rs117327231	A	C	0.15	0.02	18	71916636	154364	0.011672	6.86x10-39
	5x10-08	rs11774829	A	T	0.04	0.1	8	105978368	154364	0.005932	1.61x10-13
	5x10-08	rs11892043	G	A	-0.02	0.27	2	24990082	154364	0.004006	5.77x10-09
	5x10-08	rs1214759	G	A	0.03	0.32	6	43352980	154364	0.003826	9.64x10-19
	5x10-08	rs12436785	C	T	0.02	0.42	14	98550490	154364	0.003612	6.41x10-12
	5x10-08	rs12641030	G	A	-0.02	0.47	4	57803505	154364	0.003579	7.80x10-09
	5x10-08	rs12658172	C	G	-0.04	0.16	5	124205385	154364	0.004978	1.26x10-18
	5x10-08	rs12683780	C	A	-0.03	0.33	9	16252807	154364	0.0039	1.15x10-11
	5x10-08	rs13153019	C	T	0.03	0.25	5	176782218	154364	0.004146	2.74x10-10
	5x10-08	rs138639505	T	C	0.05	0.23	6	119158229	154364	0.004253	1.25x10-33
	5x10-08	rs144398248	G	A	-0.04	0.1	4	177614240	154364	0.006282	4.31x10-09
	5x10-08	rs1527575	G	A	0.02	0.36	7	156299271	154364	0.00373	3.32x10-09
	5x10-08	rs17185536	T	C	0.02	0.25	6	100620931	154364	0.004153	2.31x10-08
	5x10-08	rs17245822	C	A	0.02	0.37	13	73131694	154364	0.003718	1.98x10-09
	5x10-08	rs17558745	T	C	-0.02	0.31	1	218548521	154364	0.003878	7.25x10-10
	5x10-08	rs1800437	C	G	-0.03	0.19	19	46181392	154364	0.004513	5.34x10-09
	5x10-08	rs184265581	C	G	0.12	0.01	6	31900754	154364	0.016217	6.29x10-13
	5x10-08	rs1889236	T	C	-0.03	0.23	20	48905967	154364	0.004242	6.93x10-16
	5x10-08	rs1939769	G	A	-0.07	0.07	11	62914202	154364	0.007111	6.69x10-26
	5x10-08	rs2205697	A	G	0.02	0.32	1	168215575	154364	0.003807	4.90x10-08
	5x10-08	rs2250477	C	G	0.05	0.25	1	179274897	154364	0.004134	3.63x10-29
	5x10-08	rs2342307	G	A	-0.03	0.38	3	195942487	154364	0.003698	2.59x10-14
	5x10-08	rs246660	T	C	0.03	0.23	5	142424022	154364	0.004275	2.28x10-09
	5x10-08	rs2801885	G	A	-0.03	0.27	10	5048014	154364	0.004056	1.21x10-11
	5x10-08	rs28394055	T	C	-0.04	0.47	8	143996923	154364	0.003666	1.14x10-26
	5x10-08	rs34060476	G	A	0.04	0.14	7	73037956	154364	0.005186	2.66x10-17
	5x10-08	rs34269793	C	T	0.05	0.05	2	12555164	154364	0.007928	6.34x10-12
	5x10-08	rs34931250	T	C	-0.05	0.06	17	66879927	154364	0.007493	1.81x10-09
	5x10-08	rs36032941	A	C	-0.05	0.29	10	5062752	154364	0.003954	2.41x10-42
	5x10-08	rs3667	G	A	-0.03	0.21	6	32610934	154364	0.004804	9.59x10-10
	5x10-08	rs3933469	A	G	0.03	0.27	17	7499502	154364	0.004035	4.94x10-11
	5x10-08	rs4245930	A	G	-0.03	0.37	4	109038654	154364	0.003691	3.06x10-12
	5x10-08	rs45446698	G	T	-0.31	0.04	7	99332948	154364	0.009369	3.16x10-244
	5x10-08	rs462491	C	T	-0.03	0.36	11	72319520	154364	0.003717	3.43x10-14
	5x10-08	rs4804181	A	C	-0.03	0.22	19	12509536	154364	0.004336	2.83x10-12
	5x10-08	rs4818299	G	A	-0.03	0.13	21	18288889	154364	0.005452	5.62x10-09
	5x10-08	rs487624	A	C	-0.02	0.43	6	25879539	154364	0.003595	7.07x10-09
	5x10-08	rs56025532	C	T	-0.02	0.49	3	10529918	154364	0.003666	1.84x10-10
	5x10-08	rs56097005	T	G	0.03	0.39	2	20273927	154364	0.003679	9.77x10-12
	5x10-08	rs58072681	C	T	0.08	0.07	16	81590541	154364	0.006896	1.29x10-34
	5x10-08	rs58282071	G	A	-0.06	0.05	5	35267743	154364	0.008542	5.81x10-11
	5x10-08	rs58817627	A	T	-0.04	0.14	15	79836536	154364	0.005224	5.59x10-17
	5x10-08	rs590097	G	T	0.05	0.35	2	111934107	154364	0.003742	5.71x10-40
	5x10-08	rs59212677	T	C	0.08	0.02	1	41967340	154364	0.01369	1.41x10-08
	5x10-08	rs60423649	G	T	-0.03	0.46	4	69993670	154364	0.003578	9.89x10-13
	5x10-08	rs61237993	A	G	0.04	0.13	9	34130435	154364	0.005326	6.97x10-12
	5x10-08	rs61773392	T	G	-0.03	0.2	1	7895418	154364	0.004486	8.23x10-10
	5x10-08	rs62231822	T	C	-0.05	0.1	3	14423060	154364	0.006035	3.10x10-16
	5x10-08	rs629042	C	G	0.05	0.39	13	22318506	154364	0.003667	2.73x10-39
	5x10-08	rs6584570	G	C	0.03	0.12	10	105554334	154364	0.005447	1.37x10-08
	5x10-08	rs6684361	C	T	0.06	0.31	1	101737743	154364	0.003866	5.26x10-61
	5x10-08	rs6788984	G	A	-0.04	0.14	3	41107173	154364	0.00514	2.14x10-13
	5x10-08	rs7183977	C	T	0.05	0.35	15	40377092	154364	0.003755	2.75x10-37
	5x10-08	rs7342537	G	A	0.08	0.02	14	21555063	154364	0.013183	1.94x10-10
	5x10-08	rs73767325	A	G	-0.03	0.37	5	76483059	154364	0.00369	2.91x10-12
	5x10-08	rs7552692	C	A	-0.03	0.26	1	113147897	154364	0.004046	7.47x10-12
	5x10-08	rs7575635	T	C	-0.03	0.19	2	43515427	154364	0.004529	5.32x10-13
	5x10-08	rs76021834	G	A	0.02	0.29	7	75607155	154364	0.003935	1.13x10-08
	5x10-08	rs7633673	A	G	-0.02	0.4	3	152084243	154364	0.003626	2.46x10-09
	5x10-08	rs76505784	C	T	-0.07	0.03	18	72023748	154364	0.010111	2.26x10-12
	5x10-08	rs784420	G	A	0.02	0.29	5	77987524	154364	0.003915	9.44x10-10
	5x10-08	rs8044524	A	G	-0.02	0.4	16	81603771	154364	0.003654	9.79x10-10
	5x10-08	rs8093038	C	T	-0.05	0.1	18	72036182	154364	0.005922	2.04x10-17
	5x10-08	rs8111359	T	C	-0.06	0.09	19	10471462	154364	0.00621	2.52x10-24
	5x10-08	rs850294	T	C	0.05	0.12	11	123437669	154364	0.005621	4.18x10-16
	5x10-08	rs9399469	A	T	0.03	0.38	6	144318529	154364	0.0037	3.10x10-12
	5x10-08	rs9611014	T	C	-0.03	0.22	22	22453513	154364	0.004387	6.59x10-09
	5x10-08	rs9687846	A	G	-0.03	0.2	5	55861894	154364	0.004499	3.17x10-10
	5x10-08	rs974801	G	A	0.02	0.37	4	106071064	154364	0.003699	1.35x10-09
	5x10-08	rs9850919	T	C	-0.02	0.41	3	169177924	154364	0.003633	1.31x10-08

## Sheet: 6-MR BC survival SNPs
Exposure instruments to proxy hormone levels in the breast cancer survival MR analysis
Hormone	P value threshold	SNP	Effect allele	Other allele	Beta	EAF	Chromosome	Position	N	SE	P value
DHEAS	5e-08	rs117978821	C	T	-0.3	0.03	7	99107775	3358	0.047115	2.77x10-10
	5e-08	rs2547231	A	C	0.14	0.83	19	48385057	3358	0.0211	1.20x10-11
	5e-08	rs77533229	A	G	-0.43	0.02	2	43479638	3358	0.06046	1.97x10-12
E2	5e-07	rs2414098	C	T	0.09	0.64	15	51537806	2607	0.016061	7.14x10-08
	5e-07	rs77967071	T	C	0.16	0.07	5	63932163	2607	0.032537	4.71x10-07
ANDRO	5e-07	rs77160012	T	C	-0.27	0.06	4	189298084	712	0.054128	4.95x10-07
ALDO	5e-07	rs12513060	A	C	0.54	0.07	4	185576718	686	0.100374	1.26x10-07
CORT	5e-07	rs58783203	T	TG	-0.06	0.69	6	160233488	3366	0.010294	6.74x10-08
PROG	5e-08	rs72906582	A	G	0.32	0.1	18	45222771	1261	0.055131	7.50x10-09
	5e-08	rs77032081	T	C	0.7	0.02	11	13363279	1261	0.124815	1.66x10-08
	5e-08	rs79589801	T	C	0.81	0.01	1	211054061	1261	0.144331	2.13x10-08
OHP17	5e-08	rs149717632	G	A	1.07	0.01	6	32548921	712	0.174684	1.73x10-09
	5e-08	rs6937167	AT	A	1.03	0.01	6	32417794	712	0.170533	2.53x10-09
TESTO	5e-08	rs10152155	T	A	-0.02	0.25	15	75701554	154364	0.004138	3.44x10-08
	5e-08	rs1038626	T	A	0.04	0.2	7	137797477	154364	0.00442	2.88x10-23
	5e-08	rs10817260	T	C	-0.04	0.19	9	114828332	154364	0.004651	6.57x10-19
	5e-08	rs10822145	T	C	0.03	0.48	10	64934548	154364	0.003568	7.09x10-15
	5e-08	rs10851395	C	T	0.02	0.47	15	40718534	154364	0.003571	3.92x10-11
	5e-08	rs10866828	T	C	0.02	0.26	8	23401534	154364	0.004117	1.74x10-08
	5e-08	rs10882525	T	A	-0.02	0.34	10	96825332	154364	0.003764	1.64x10-08
	5e-08	rs11127048	A	G	0.03	0.38	2	27752463	154364	0.003733	1.10x10-18
	5e-08	rs11191421	G	C	-0.03	0.24	10	104623053	154364	0.004177	8.36x10-16
	5e-08	rs113328808	C	T	0.04	0.08	19	49512700	154364	0.006754	2.80x10-08
	5e-08	rs11676745	C	G	0.02	0.34	2	43282963	154364	0.003775	4.09x10-08
	5e-08	rs11683361	G	C	0.03	0.19	2	112380559	154364	0.00453	6.04x10-09
	5e-08	rs1171616	T	G	0.04	0.23	10	61468589	154364	0.004238	6.83x10-26
	5e-08	rs117327231	A	C	0.15	0.02	18	71916636	154364	0.011672	6.86x10-39
	5e-08	rs11774829	A	T	0.04	0.1	8	105978368	154364	0.005932	1.61x10-13
	5e-08	rs11892043	G	A	-0.02	0.27	2	24990082	154364	0.004006	5.77x10-09
	5e-08	rs1214759	G	A	0.03	0.32	6	43352980	154364	0.003826	9.64x10-19
	5e-08	rs12436785	C	T	0.02	0.42	14	98550490	154364	0.003612	6.41x10-12
	5e-08	rs12641030	G	A	-0.02	0.47	4	57803505	154364	0.003579	7.80x10-09
	5e-08	rs12658172	C	G	-0.04	0.16	5	124205385	154364	0.004978	1.26x10-18
	5e-08	rs12683780	C	A	-0.03	0.33	9	16252807	154364	0.0039	1.15x10-11
	5e-08	rs13153019	C	T	0.03	0.25	5	176782218	154364	0.004146	2.74x10-10
	5e-08	rs138639505	T	C	0.05	0.23	6	119158229	154364	0.004253	1.25x10-33
	5e-08	rs144398248	G	A	-0.04	0.1	4	177614240	154364	0.006282	4.31x10-09
	5e-08	rs1527575	G	A	0.02	0.36	7	156299271	154364	0.00373	3.32x10-09
	5e-08	rs17185536	T	C	0.02	0.25	6	100620931	154364	0.004153	2.31x10-08
	5e-08	rs17245822	C	A	0.02	0.37	13	73131694	154364	0.003718	1.98x10-09
	5e-08	rs17558745	T	C	-0.02	0.31	1	218548521	154364	0.003878	7.25x10-10
	5e-08	rs1800437	C	G	-0.03	0.19	19	46181392	154364	0.004513	5.34x10-09
	5e-08	rs184265581	C	G	0.12	0.01	6	31900754	154364	0.016217	6.29x10-13
	5e-08	rs1889236	T	C	-0.03	0.23	20	48905967	154364	0.004242	6.93x10-16
	5e-08	rs1939769	G	A	-0.07	0.07	11	62914202	154364	0.007111	6.69x10-26
	5e-08	rs2205697	A	G	0.02	0.32	1	168215575	154364	0.003807	4.90x10-08
	5e-08	rs2250477	C	G	0.05	0.25	1	179274897	154364	0.004134	3.63x10-29
	5e-08	rs2316974	A	G	-0.02	0.25	19	41986536	154364	0.004113	1.66x10-09
	5e-08	rs2342307	G	A	-0.03	0.38	3	195942487	154364	0.003698	2.59x10-14
	5e-08	rs246660	T	C	0.03	0.23	5	142424022	154364	0.004275	2.28x10-09
	5e-08	rs2801885	G	A	-0.03	0.27	10	5048014	154364	0.004056	1.21x10-11
	5e-08	rs28394055	T	C	-0.04	0.47	8	143996923	154364	0.003666	1.14x10-26
	5e-08	rs28495024	C	G	-0.03	0.12	7	99016683	154364	0.005441	4.00x10-08
	5e-08	rs34060476	G	A	0.04	0.14	7	73037956	154364	0.005186	2.66x10-17
	5e-08	rs34269793	C	T	0.05	0.05	2	12555164	154364	0.007928	6.34x10-12
	5e-08	rs34931250	T	C	-0.05	0.06	17	66879927	154364	0.007493	1.81x10-09
	5e-08	rs36032941	A	C	-0.05	0.29	10	5062752	154364	0.003954	2.41x10-42
	5e-08	rs3667	G	A	-0.03	0.21	6	32610934	154364	0.004804	9.59x10-10
	5e-08	rs3933469	A	G	0.03	0.27	17	7499502	154364	0.004035	4.94x10-11
	5e-08	rs41378347	A	G	-0.04	0.11	22	46636976	154364	0.005676	7.76x10-13
	5e-08	rs4245930	A	G	-0.03	0.37	4	109038654	154364	0.003691	3.06x10-12
	5e-08	rs4473879	G	C	-0.02	0.42	6	127174375	154364	0.00366	6.33x10-09
	5e-08	rs45446698	G	T	-0.31	0.04	7	99332948	154364	0.009369	3.16x10-244
	5e-08	rs462491	C	T	-0.03	0.36	11	72319520	154364	0.003717	3.43x10-14
	5e-08	rs4804181	A	C	-0.03	0.22	19	12509536	154364	0.004336	2.83x10-12
	5e-08	rs4818299	G	A	-0.03	0.13	21	18288889	154364	0.005452	5.62x10-09
	5e-08	rs487624	A	C	-0.02	0.43	6	25879539	154364	0.003595	7.07x10-09
	5e-08	rs56025532	C	T	-0.02	0.49	3	10529918	154364	0.003666	1.84x10-10
	5e-08	rs56097005	T	G	0.03	0.39	2	20273927	154364	0.003679	9.77x10-12
	5e-08	rs58072681	C	T	0.08	0.07	16	81590541	154364	0.006896	1.29x10-34
	5e-08	rs58282071	G	A	-0.06	0.05	5	35267743	154364	0.008542	5.81x10-11
	5e-08	rs58817627	A	T	-0.04	0.14	15	79836536	154364	0.005224	5.59x10-17
	5e-08	rs590097	G	T	0.05	0.35	2	111934107	154364	0.003742	5.71x10-40
	5e-08	rs59212677	T	C	0.08	0.02	1	41967340	154364	0.01369	1.41x10-08
	5e-08	rs60423649	G	T	-0.03	0.46	4	69993670	154364	0.003578	9.89x10-13
	5e-08	rs61237993	A	G	0.04	0.13	9	34130435	154364	0.005326	6.97x10-12
	5e-08	rs61773392	T	G	-0.03	0.2	1	7895418	154364	0.004486	8.23x10-10
	5e-08	rs62231822	T	C	-0.05	0.1	3	14423060	154364	0.006035	3.10x10-16
	5e-08	rs629042	C	G	0.05	0.39	13	22318506	154364	0.003667	2.73x10-39
	5e-08	rs6584570	G	C	0.03	0.12	10	105554334	154364	0.005447	1.37x10-08
	5e-08	rs6684361	C	T	0.06	0.31	1	101737743	154364	0.003866	5.26x10-61
	5e-08	rs6788984	G	A	-0.04	0.14	3	41107173	154364	0.00514	2.14x10-13
	5e-08	rs7183977	C	T	0.05	0.35	15	40377092	154364	0.003755	2.75x10-37
	5e-08	rs7342537	G	A	0.08	0.02	14	21555063	154364	0.013183	1.94x10-10
	5e-08	rs73767325	A	G	-0.03	0.37	5	76483059	154364	0.00369	2.91x10-12
	5e-08	rs7552692	C	A	-0.03	0.26	1	113147897	154364	0.004046	7.47x10-12
	5e-08	rs7575635	T	C	-0.03	0.19	2	43515427	154364	0.004529	5.32x10-13
	5e-08	rs76021834	G	A	0.02	0.29	7	75607155	154364	0.003935	1.13x10-08
	5e-08	rs7633673	A	G	-0.02	0.4	3	152084243	154364	0.003626	2.46x10-09
	5e-08	rs76505784	C	T	-0.07	0.03	18	72023748	154364	0.010111	2.26x10-12
	5e-08	rs784420	G	A	0.02	0.29	5	77987524	154364	0.003915	9.44x10-10
	5e-08	rs78865787	G	A	-0.06	0.03	16	4156809	154364	0.009807	1.27x10-10
	5e-08	rs8044524	A	G	-0.02	0.4	16	81603771	154364	0.003654	9.79x10-10
	5e-08	rs8093038	C	T	-0.05	0.1	18	72036182	154364	0.005922	2.04x10-17
	5e-08	rs8111359	T	C	-0.06	0.09	19	10471462	154364	0.00621	2.52x10-24
	5e-08	rs850294	T	C	0.05	0.12	11	123437669	154364	0.005621	4.18x10-16
	5e-08	rs9399469	A	T	0.03	0.38	6	144318529	154364	0.0037	3.10x10-12
	5e-08	rs9611014	T	C	-0.03	0.22	22	22453513	154364	0.004387	6.59x10-09
	5e-08	rs9611014	T	C	-0.03	0.22	22	22453513	154364	0.004387	6.59x10-09
	5e-08	rs9687846	A	G	-0.03	0.2	5	55861894	154364	0.004499	3.17x10-10
	5e-08	rs974801	G	A	0.02	0.37	4	106071064	154364	0.003699	1.35x10-09
	5e-08	rs9850919	T	C	-0.02	0.41	3	169177924	154364	0.003633	1.31x10-08

## Sheet: 7- Power calculations
MR analysis	BC type	cases	controls	Total	Proportion of cases	Testosterone		DHEAS		Estradiol		ANDRO		ALDO		CORT		PROG		17OHP
						Decreased risk	Increased risk	Decreased risk	Increased risk	Decreased risk	Increased risk	Decreased risk	Increased risk	Decreased risk	Increased risk	Decreased risk	Increased risk	Decreased risk	Increased risk	Decreased risk	Increased risk
Incidence	overall BC	122977	105974	228951	0.537132	0.899	1.113	0.852	1.176	0.865	1.158	0.839	1.195	0.855	1.172	0.826	1.213	0.865	1.158	0.707	1.427
	ER+ BC	69501	105974	175475	0.396074	0.882	1.13	0.826	1.202	0.841	1.182	0.81	1.223	0.829	1.197	0.795	1.244	0.841	1.182	0.653	1.479
	ER- BC	21468	105974	127442	0.168453	0.816	1.196	0.727	1.301	0.751	1.271	0.702	1.332	0.733	1.294	0.678	1.361	0.752	1.271	0.445	1.683
Subtype incidence	Luminal A	7325	20815	28140	0.260306	0.685	1.3747	0.55	1.587	0.587	1.526	0.514	1.65	0.559	1.572	0.481	1.712	0.587	1.526	0.361	1.957
	Luminal B	1682	20815	22497	0.074766	0.391	1.67	0.118	2.016	0.193	1.918	0.044	2.116	0.137	1.991	NA	2.211	0.193	1.918	NA	2.575
	Luminal B HER2 neg	1779	20815	22594	0.078738	0.407	1.654	0.139	1.992	0.214	1.896	0.07	2.09	0.158	1.97	0.003	2.183	0.209	1.896	NA	2.54
	HER2 enriched	718	20815	21533	0.033344	0.075	1.986	NA	2.481	NA	2.342	NA	2.623	NA	2.447	NA	2.757	NA	2.342	NA	3.262
	Triple Neg	2006	20815	22821	0.087901	0.435	1.621	0.191	1.943	0.259	1.852	0.123	2.037	0.208	1.92	0.06	2.126	0.259	1.852	NA	2.469
	BRCA1	18016	20815	38831	0.463959			0.674	1.467	0.699	1.416	0.648	1.522	0.68	1.454	0.625	1.575	0.7	1.416	0.541	1.799
